# Supplementary material for: Evidence for peroxisomal redundancy among the glucose-6-phosphate dehydrogenase isoforms of Arabidopsis thaliana
Source: Plant Cell Physiol. 2025 Jan 18;66(5):722–37. doi: 10.1093/pcp/pcaf012 (PMC12125578; doi:10.1093/pcp/pcaf012)
Supplement: pcaf012_Supp [file pcaf012_supp.zip]

Archive with 2 entries (2 files):
- suppl_data/pcp-2024-e-00257-File011.docx
- suppl_data/pcp-2024-e-00257-File012.pdf
